# Supplementary material for: Delayed generation of functional virus-specific circulating T follicular helper cells correlates with severe COVID-19
Source: Nat Commun. 2023 Apr 15;14:2164. doi: 10.1038/s41467-023-37835-9 (PMC10105364; doi:10.1038/s41467-023-37835-9)
Supplement: Supplementary file 4 — Source Data [file 41467_2023_37835_MOESM4_ESM.xlsx]

## Sheet: Figure 1
a-b: the The personal data are not publicly available due to them containing information that could compromise research participant privacy.
d
% bulk cTfh (out of memory CD4 T cells)											% cTfh1 (out of memory CD4 T cells)											% cTfh2 (out of memory CD4 T cells)											% cTfh17 (out of memory CD4 T cells)
acute			3 months			8 months			healthy controls		acute			3 months			8 months			healthy controls		acute			3 months			8 months			healthy controls		acute			3 months			8 months			healthy controls
mild	moderate	severe	mild	moderate	severe	mild	moderate	severe			mild	moderate	severe	mild	moderate	severe	mild	moderate	severe			mild	moderate	severe	mild	moderate	severe	mild	moderate	severe			mild	moderate	severe	mild	moderate	severe	mild	moderate	severe
21.4	9.18	15.01	23.44	17.66	15.77	21.97	16.02	16.9	21.71		9.77	2.14	6.99	9.26	5.49	5.06	7.66	3.65	6.26	7.6		7.43	4	4.25	5.89	3.43	6.41	6.85	5.41	6.5	6.85		2.89	2.64	2.92	5.65	5.65	3.74	5.55	6.05	3.91	2.38
21.04	13.02	19.06	17.22	7.81	17.51	37.59	12.57	19.59	29.42		7.88	4.97	8.85	8.56	2.9	8.17	15.12	3.65	8.5	8.48		4.83	2.35	6.78	5.09	1.43	4.25	14.39	2.51	5.4	10.7		6.81	4.24	2.72	2.15	2.65	3.84	6.4	5.06	4.4	5.28
18.23	22.77	10.62	19.59	17.9	20.6	16.79	10.34	20.65	19.68		7.62	3.91	2.32	8.42	2.3	10.09	4.65	2.74	9.5	7.32		5.97	12.98	4.62	5.76	13.51	4.28	9.16	3.33	5.23	7.75		3.35	5.38	2.36	4.14	1.51	4.85	2.51	3.39	4.76	4.93
11.99	18.97	13.73	12.02	26.31	19.33	22.73	26.16	9.41	24.5		6.08	2.88	1.7	4.94	10.23	5.1	7.51	8.79	2.24	8.53		3.91	12.17	8.61	2.82	8.12	10.94	5.29	8.11	3.7	5.85		1.78	3.5	3.19	2.4	5.48	2.55	7.79	6.96	2.96	5.64
26.18	21.36	12.02	10.94	25.25	11.92	20.6	20.55	21.98	21.8		9.52	7.03	2.08	3.75	8.02	4.39	8	5.34	7.94	7.33		11.72	9.29	7.59	2.95	10.22	3.15	4.72	7.46	10	6.81		3.51	3.92	2.16	3.25	5.09	2.64	5.43	6.24	3.23	2.26
31.72	16.95	7.78	14.95	14.32	16.62	10.69	17.61	21.72	20.1		13.56	3.52	2.35	5.46	2.31	8.46	4.32	5.58	7.86	8.78		14.23	8.07	2.54	5.7	10.51	3.08	2.5	6.24	6.39	8.87		3.16	4.39	2.38	3.07	1.31	3.3	2.98	2.89	6.01	4.68
22.39	20.2	13.59	21.7	27.89	20.1	18.53	23.11	27.28	32.51		5.31	3.73	5.64	7.71	8.96	8.97	6.75	8.54	11.82	7.77		9.26	11.49	5.3	5.02	9.33	3.16	6.76	9.28	3.72	7.08		6.43	4.17	2.06	6.58	7.67	2.13	4.1	6.19	6.9	4.82
24.11	19.63	14.35	23.49	21.19	16.16	24.39	22.66	11.62	25.9		8.48	5.49	6.27	7.93	8.94	6.16	7.89	8.46	4.47	9.34		7.54	10.17	3.79	7.9	7.41	5.79	6.79	7.7	1.98	8.07		5.72	3.33	3.24	5.82	4.02	2.8	7.87	3.52	2.81	5.85
28.56	16.35	13.69		16.63	21.66	23.93	11.94	22.36	14.6		8.46	3.27	6.74		7.1	7.12	7.44	3.39	7.52	4.45		17.09	10.22	2.92		4.03	8.92	8.05	3.24	8.15	5.31		2.49	2.5	2.85		4.4	4.6	6.59	4.03	5.42	2.75
	20.24	22.5		11.75	21.17		17.37	7.6	10			6.05	9.74		3.3	10.7		7.52	3.66	5.77			9.32	6.79		2.26	6.84		8.51	1.76	11.97			3.91	4.74		4.53	2.3		4.4	1.58	3.09
	23.16	19.9		8.57	14.32		18.87	26.33	17.31			9.74	4.42		2.63	5.33		5.01	9.09	6.43			10.83	9.31		2.51	2.79		7.79	9.14	6.52			2	5.41		2.53	4.3		3	6.19	2.99
	24.67	10.99		19.76	19.47		18.15	9.43	13			11.05	3.75		4.15	5.97		6.66	3.43	6.46			9.08	4.54		8.96	7.71		5.29	3.36	10.56			3.36	2.28		3.22	4.82		4.64	1.98	4.35
	14	13.61		19.36	13.31		27.32	14.03	15.39			6.9	5.46		7.25	4.25		12.6	3.53	5.64			8.29	6.98		6.43	3.96		7.63	4.28	6.29			4.26	0.98		4.47	4.19		5.37	5.05	3.1
	20.3	16.69		22.32	21.8				10.88			6.06	7.12		6.21	9.9				7.41			4.64	7.6		10.06	7				4.02			2.65	1.6		7.03	3.54				5.34
	12.94	18.2			26.16				21.6			3.05	7.42			10.47				5.75			4.87	7.73			7.19				9.64			3.89	2.53			6.06				4.21
	19.05	16.73			10.12				18.55			11.25	1.01			4.15				8.08			3.23	10.35			3.11				6.36			3.44	1.2			2.02				3.57
	14.83	17.62			15.79				19.21			5.51	2.25			4.76				5.86			2.13	12.75			5.39				8.52			2.92	1.46			3.81				5.9
	18.15	7.2							18.85			10.88	1.46							6.73			3.7	4.45							10.1			2.26	1.2							3.85
	22.04	18.92							20.02			10.64	1.51							5.5			3.61	9.82							9.05			2.02	1.37							3.7
	23.87	18.93							19.77			11.52	4.06							6.73			2.99	6.3							6.95			2.17	7.15							4.74
	21.04	21.93										7.47	5.71							8.35			7.01	10.87										5.26	4.54
	13.18	18.13										7.99	8.17										3.36	8.51										0.76	2.55
		14.74											2.71											9.62											2.21
		15.97											4.5											7.71											3.11
		17.65											3.71											9.52											3.82
		15.42											2.5											10.32											2.27
		15.62											3.84											8.7											2.56
		19.37											4.75											7.56											3.01
		11.21											2.89											5.89											1.21
		10.01											2.92											5.92											1.11
		10.7											3.31											6.12											1.02
		12.55											7.92											3.32											0.63
		14.02											5.14											7.64											1.15
% activated cTfh (out of cTfh )											% activated cTfh1 (out of cTfh1)											% activated cTfh2 (out of cTfh2)											% activated cTfh17 (out of cTfh17)
acute			3 months			8 months			healthy controls		acute			3 months			8 months			healthy controls		acute			3 months			8 months			healthy controls		acute			3 months			8 months			healthy controls
mild	moderate	severe	mild	moderate	severe	mild	moderate	severe			mild	moderate	severe	mild	moderate	severe	mild	moderate	severe			mild	moderate	severe	mild	moderate	severe	mild	moderate	severe			mild	moderate	severe	mild	moderate	severe	mild	moderate	severe
11.95	12.93	17.3	4.22	2.32	5.18	3.68	3.91	4.49	4.94		20.32	31.69	23.71	23.02	3.01	7.74	5.8	6.45	4.69	6.04		12.36	11.75	9.97	5.15	3.05	4.75	3.9	6.28	3.7	5.06		5.29	3.87	7.54	2.89	2.5	3.18	2.87	6.28	3.2	4.54
10.48	13.63	36.65	3.47	3.07	12.47	5.83	2.36	4.84	3.95		14.4	24.23	53.88	4	4.15	14.36	3.48	3.36	5.59	5.23		8.36	11.26	24.95	3.56	5.12	12.89	7.97	4.92	6.91	2.08		6.51	3.25	9.97	2.25	3.34	11.56	5.92	3.05	6.57	0.86
10.56	15.01	5.88	1.51	3.64	2.2	2.66	4.07	4.58	5.56		17.88	25.64	6.21	3.71	3.71	2.88	2.51	5.99	4.21	2.8		10.25	7.57	4.19	2.81	3.52	2.8	3.24	5.26	3.85	1.15		6	7.41	1.91	3.25	3.01	1.79	2.97	2.57	5.49	2.13
26.94	17.65	9.67	4.89	3.95	5.07	2.12	3.53	6.48	4.31		59.17	28	19.17	5.06	5.08	7.25	3.52	5.17	9.13	3.05		19.57	9.28	9.11	5.84	5	3.87	3.91	4.96	5.9	4.32		14.32	9.8	4.15	3.51	3.49	5.24	3.44	3.1	5.52	7.45
7.46	22.26	22.1	5.56	2.09	3.58	6.04	2.76	3.11	5.04		10.26	35.56	31.9	8.05	2.88	6.58	5.57	4.49	3.53	4.68		9.19	18.06	23.92	7.71	2.48	2.77	7.03	3.32	3.41	3.82		4.73	3.33	8.91	8.31	3.48	2.11	4.69	3.55	5.19	5.67
6.12	12.52	5.28	3.3	2.68	4.54	8.74	2.57	4.29	4.38		8.79	18.88	7.58	4.42	3.55	4.42	10.07	2.55	4.23	4.42		4.31	11.17	4.44	6.46	2.34	4.9	8.58	2.34	4.81	5.19		3.82	7.62	3.58	3.31	2.88	3.88	8.71	2.15	5.02	6.49
11.67	11.15	10.1	8.25	5.2	3.51	3.39	1.89	3.19	3.37		19.59	12.75	14.37	7.32	4.12	3.31	4.77	2.1	5.55	6.14		14.7	8.2	7.6	7.61	4.93	2.89	4.58	2.43	4.91	6.35		9.8	8.61	4.28	6.07	4.45	2.11	3.58	1.86	3.83	3
13.31	12.41	12.53	5.52	6.53	3.53	4.65	2.34	7.84	3.12		19.01	22.28	15.07	5.96	6.21	4.41	4.5	2.21	6.33	7.2		8.27	13.26	8.29	7.39	8.36	3.45	3.16	2.23	6.27	8.1		4.68	5.79	6.65	8.19	5.06	3.26	2.66	2.05	1.99	6.5
8.16	7.9	6.85		2.92	5.38	3.42	2.71	3.94	2.5		11.48	11.83	11.37		3.4	6.55	4.9	3.34	7.69	3.67		8.91	7.05	3.62		4.45	6.85	6.73	3.66	5.25	2.57		6.04	3.49	2.78		4.29	7.38	4.8	3.32	6.1	2.59
	11.88	22.07		5.6	1.91		2.81	5.45	3.32			18.6	25.66		7.02	3.48		5.31	9.11	5			13.78	16.04		8.28	3.4		3.28	7.61	2.56			7.88	19.19		6.62	2.76		2.57	4.39	3.19
	15.13	22.4		4.59	9.93		3.12	4.28	5.19			20.43	33.78		10.31	3.62		3.21	4.53	6.26			14.03	16.91		5.15	8.6		2.23	7.92	4.66			6.57	8.4		2.8	3.77		2.32	3.48	3.07
	16.83	10.83		2.78	6.69		5.75	4.68	2.56			23.19	19.72		3.21	12.29		12.48	7.23	3.13			7.89	11.03		2.43	5.82		5.67	7.31	2.35			5.58	4.7		2.01	6.21		5.55	6.11	2.77
	9.7	18.57		5.96	11.21		2.16	3.66	5.94			12.85	21.16		11.17	15.09		3.77	7.5	6.98			8.67	16.29		7.45	10		3.91	5.1	3.9			8.18	9.8		9.22	10.4		5.18	4.51	2.78
	13.74	23.62		2.54	7.81				1.28			21.77	29.89		1.73	9.59				9.15			10.65	28.91		2.08	7.48				5.57			5.83	14.1		1.97	5.17				1.62
	5.73	19.99			7.54				3.06			10.8	32.26			7.26				8.94			6.61	26.72			12.38				6.56			5.28	16.12			5.53				9.7
	29.51	18.32			7.77				2.17			39.55	17.57			12.64				2.57			22.9	12.67			10.82				3.27			11.14	18.83			7.63				1.55
	20.46	16.45			5.52				2.22			32.93	27.51			6.15				1.89			15.42	9.63			6.11				1.5			8.62	14.02			5.98				3.21
	29.55	7.82							1.85			60.39	12.15							2.65			7.04	6.58							1.64			6.02	2.77							2.68
	25.4	18.11							9.45			31.34	18.17							8.67			22.07	13.25							9.77			8.91	15.93							7.06
	25.83	14.08							8.94			29.53	19.16							5.06			7.54	11.73							9.55			2.05	4.94							5.7
	30.09	25.1										53.27	21.73										21.42	15.42										13.3	12.37
	22.99	30.33										27.11	51.23										29.54	20.13										10.84	6.7
		40.43											49.38											46.26											17.39
		42.35											48.73											47.99											18.06
		43.85											58.77											55.25											23.24
		49.73											50.99											54.69											27.32
		53.12											45.35											48.85											25.5
		39.83											48.85											19.81											7.77
		8											10.21											3.98											1.99
		7.96											10.38											4.02											1.96
		8.25											12.65											4.16											2.78
		26.39											32.51											12.32											8.06
		35.92											16.67											33.91											8.68

## Sheet: Figure 2
a											b				c				d											e				f
Plasma IgA against Spike (OD)											% activated cTfh				% activated cTfh1				% plasmablast (PB) out of CD19+ B cells											% plasmablast (PB)				% activated cTfh1
acute			3 months			8 months			healthy controls		mild	moderate	severe		mild	moderate	severe		acute			3 months			8 months			healthy controls		mild	moderate	severe		mild	moderate	severe
mild	moderate	severe	mild	moderate	severe	mild	moderate	severe			11.95	12.93	17.3		20.32	31.69	23.71		mild	moderate	severe	mild	moderate	severe	mild	moderate	severe			4.18	4.08	3.87		11.48	31.69	12.15
1.5325	0.99	2.016	1.198	0.776	1.105	0.9745	0.4825	0.5615	0.0895		10.48	13.63	5.88		14.4	24.23	6.21		5.55	4.08	3.87	0.6	0.47	0.43	0.88	1.5	0.6	0.39		5.55	6.15	2.28		20.32	24.23	12.65
0.9245	2.0565	2.1585	0.877	0.954	1.19	0.789	0.7495	0.7015	0.1035		10.56	15.01	5.28		17.88	25.64	7.58		5.04	6.15	2.28	0.9	0.65	1.65	0.44	0.66	1.7	0.42		5.04	7.69	10.14		14.4	28	25.66
0.5695	1.988	1.863	0.896	2.112	1.195	0.7205	1.7715	0.699	0.024		26.94	22.26	6.85		59.17	35.56	11.37		2.94	7.69	10.14	1.21	1.52	0.54	0.81	0.92	0.41	0.59		2.94	5.02	8.42		17.88	18.88	18.17
2.0915	1.974	1.89	0.963	0.978	1.625	0.572	0.905	1.8815	0.0365		7.46	12.52	22.07		10.26	18.88	25.66		6.62	5.02	8.42	0.51	0.62	2.02	1.13	0.64	2.19	0.72		6.62	7.81	15.1		59.17	10.8	33.78
1.9445	1.8205	1.829	1.46	1.792	1.948	1.567	1.413	1.296	0.0395		6.12	11.15	22.4		8.79	12.75	33.78		5.81	7.81	15.1	1.37	1.06	3.17	4.62	0.54	1.56	1.46		3.64	15.95	14.69		19.59	35.56	16.67
1.557	2.1345	1.526	1.596	1.398	1.618	1.1705	1.1715	0.0715	0.0165		11.67	7.9	10.83		19.59	11.83	19.72		4.63	15.95	14.69	4.37	3.18	2.98	0.85	0.98	1.45	0.37		6.31	9.3	17.42		19.01	32.93	48.73
0.226	1.437	1.711	0.326	1.451	1.248	1.3615	0.898	0.837	0.097		13.31	15.13	18.32		19.01	20.43	17.57		3.64	9.3	17.42	0.51	1.52	2.49	0.77	1.12	1.41	0.77		5.81	11.68	12.73		10.26	27.11	19.16
2.085	1.693	1.975	0.335	0.325	1.578	0.2285	0.111	1.458	0.0238		8.16	9.7	7.82		11.48	12.85	12.15		6.31	11.68	12.73	3.29	1.66	2.55	0.41	0.72		0.6		4.63	18.01	10.75		8.79	60.39	48.85
1.105	1.7725	1.336		1.862	0.002	0.168	0.4335	1.517	0.1585			13.74	18.11			10.8	18.17		4.18	18.01	10.75		1.71	0.93	0.61	0.97		1.83			10.31				53.27
	1.9395	1.9485		1.877	1.063		0.6075	0.784	0.0475			5.73	14.08			39.55	19.16			10.31			0.89			0.77		0.71
	1.8335	2.09		0.699	1.788		1.716	1.488	0.1585			29.51	25.1			60.39	21.73											0.21		% activated cTfh				% activated cTfh2
	2.382	1.722		1.778	1.913		0.282	0.8145	0.022			29.55	30.33			53.27	51.23											0.31		mild	moderate	severe		mild	moderate	severe
	1.924	1.73		0.855	1.514		0.443	0.9655	0.0245			30.09	40.43			27.11	49.38											0.9		8.16	12.93	7.82		8.91	11.75	6.58
	2.006	1.734		1.175	1.512				0.0215			22.99	39.83				48.85											0.89		11.95	13.63	8.25		12.36	11.26	4.16
	1.087	1.706			2.065				0.123				8				10.21											1.02		10.48	17.65	22.07		8.36	9.28	16.04
	1.7115	2.0465			1.1905				0.0195				26.39				32.51											0.74		10.56	12.52	18.11		10.25	11.17	13.25
	1.462	2.042			1.653				0.1575				35.92				16.67											0.35		26.94	5.73	22.4		19.57	6.61	16.91
	2.0635	2.1							0.033																			0.62		11.67	22.26	35.92		14.7	18.06	33.91
	2.069	2.056							0.153		Plasma IgA against Spike (OD)				% activated cTfh2													0.32		13.31	20.46	42.35		8.27	15.42	47.99
	2.032	1.99							0.0335		mild	moderate	severe		mild	moderate	severe											0.54		7.46	22.99	14.08		9.19	29.54	11.73
	1.612	0.0215									1.5325	0.99	2.016		12.36	11.75	9.97													6.12	29.55	39.83		4.31	7.04	19.81
	1.912	1.352									0.9245	2.0565	1.863		8.36	11.26	4.19														30.09				21.42
		1.8615									0.5695	1.988	1.526		10.25	7.57	4.44
		1.526									2.0915	1.8205	1.336		19.57	18.06	3.62																	% activated cTfh17
		1.711									1.9445	2.1345	1.9485		9.19	11.17	16.04																	mild	moderate	severe
		1.975									1.557	1.437	2.09		4.31	8.2	16.91																	6.04	3.87	2.77
		1.986									0.226	1.7725	1.722		14.7	7.05	11.03																	5.29	3.25	2.78
		2.046									2.085	1.8335	2.0465		8.27	14.03	12.67																	6.51	9.8	19.19
		1.9715									1.105	1.924	2.1		8.91	8.67	6.58																	6	7.62	15.93
		1.9										1.087	2.056			6.61	13.25																	14.32	5.28	8.4
		1.957										1.7115	1.99			22.9	11.73																	9.8	3.33	8.68
		1.93										2.0635	0.0215			7.04	15.42																	4.68	8.62	18.06
		2.004										1.612	1.352			21.42	20.13																	4.73	10.84	4.94
												1.912	1.8615			29.54	46.26																	3.82	6.02	7.77
Plasma IgG against Spike (OD)													2.046				19.81																		13.3
acute			3 months			8 months			healthy controls				1.9715				3.98
mild	moderate	severe	mild	moderate	severe	mild	moderate	severe					1.93				12.32																	% plasmablast (PB)
1.474	0.3255	1.821	1.881	1.752	1.6775	1.675	1.201	1.1885	0.0895				2.004				33.91																	mild	moderate	severe
1.354	1.974	2.005	1.715	1.835	1.851	1.5305	1.606	1.6465	0.2535																									4.18	4.08	3.87
0.885	1.294	1.3	1.507	1.774	1.79	1.579	1.425	1.518	0.024		Plasma IgG against Spike (OD)				% activated cTfh17																			5.55	6.15	2.28
1.952	1.354	1.39	1.454	1.8955	1.91	1.0275	1.4795	1.473	0.0365		mild	moderate	severe		mild	moderate	severe																	5.04	7.69	10.14
1.912	2.019	1.424	1.873	2.0095	1.814	1.249	1.6895	1.5795	0.039		1.474	0.3255	1.821		5.29	3.87	7.54																	2.94	5.02	8.42
0.554	2.0005	0.758	1.915	1.751	1.989	1.307	1.3575	1.404	0.0165		1.354	1.974	1.3		6.51	3.25	1.91																	6.62	7.81	15.1
0.935	1.796	1.591	0.65	1.99	1.818	1.6185	1.5675	1.5695	0.091		0.885	1.294	0.758		6	7.41	3.58																	3.64	15.95	14.69
2.049	1.793	1.528	0.696	2.005	1.907	0.293	1.5665	1.493	0.0235		1.952	2.019	1.566		14.32	3.33	2.78																	6.31	9.3	17.42
0.5945	1.7943	1.566		1.816	1.893	0.3275	1.1385	1.637	0.063		1.912	2.0005	2.031		4.73	7.62	19.19																	5.81	11.68	12.73
	1.8915	2.031		2.0025	1.906		1.4355	1.6105	0.047		0.554	1.796	2.092		3.82	8.61	8.4																	4.63	18.01	10.75
	2.107	2.092		1.747	1.9515		1.734	1.6275	0.1585		0.935	1.7945	1.785		9.8	3.49	4.7																		10.31
	2.099	1.785		1.826	1.904		1.344	1.6475	0.022		2.049	2.107	2.0555		4.68	6.57	18.83
	1.271	1.786		1.9055	2.005		1.628	1.584	0.024		0.5945	1.271	1.9935		6.04	8.18	2.77
	1.539	1.783		2.033	1.9065				0.062			1.185	2.085			5.28	15.93
	1.185	1.725			1.9475				0.0475			2.025	2.0755			11.14	4.94
	2.025	2.0555			1.947				0.0195			2.006	2.112			6.02	12.37
	1.572	1.569			2.071				0.0515			2.015	1.678			13.3	6.7
	2.006	1.9935							0.0575			1.813	2.0805			10.84	17.39
	1.703	2.085							0.073				2.0405				7.77
	1.668	2.0755							0.0545				0.734				1.99
	2.015	2.112											2.0645				8.06
	1.813	1.678											2.0645				8.68
		2.0805
		2.159									Plasma IgA against RBD (OD)				Plasma IgA against Spike (OD)
		2.267									mild	moderate	severe		mild	moderate	severe
		2.245									0.5435	0.191	2.0835		1.5325	0.99	2.016
		2.162									1.3545	1.4525	1.475		0.9245	2.0565	1.863
		2.0405									0.995	1.389	0.3325		0.5695	1.988	1.526
		0.734									1.581	1.525	0.69		2.0915	1.8205	1.336
		0.737									1.663	2.1355	1.452		1.9445	2.1345	1.9485
		1.505									0.4615	1.077	1.8575		1.557	1.437	2.09
		2.0645									0.315	1.003	1.546		0.226	1.7728	1.722
		2.0645									0.986	1.195	2.254		2.085	1.8335	2.0465
											0.293	1.486	1.028		1.105	1.924	2.1
Plasma IgA against RBD (OD)												0.494	2.154			1.087	2.056
acute			3 months			8 months			healthy controls			0.8535	1.603			1.7115	1.99
mild	moderate	severe	mild	moderate	severe	mild	moderate	severe				2.0335	0.012			2.0635	0.0215
0.5435	0.191	2.0835	0.23	0.313	0.207	0.3105	0.164	0.112	0.0385			0.6675	1.875			1.612	1.352
1.3545	1.4525	2.014	0.228	0.292	0.46	0.1645	0.379	0.2175	0.087			0.911	2.154			1.912	1.8615
0.995	1.389	1.475	0.299	0.302	0.469	0.3235	0.2	0.2785	0.0265				1.7585				2.046
1.581	1.318	1.797	0.201	0.298	0.848	0.176	0.4075	0.9285	0.0245				1.1145				1.9715
1.663	1.525	1.612	0.141	1.1	1.325	1.0115	0.779	0.7005	0.023				1.791				1.93
0.4615	2.1355	0.3325	1.117	0.55	0.82	0.3185	0.2825	0.045	0.0195				1.7445				2.004
0.315	1.077	1.729	0.046	0.434	0.527	0.7855	0.3405	0.2395	0.0235
0.986	1.082	1.698	0.063	0.0655	0.986	0.09	0.048	0.556	0.0785		Plasma IgG against RBD (OD)				Plasma IgG against Spike (OD)
0.293	1.003	0.69		0.662	0	0.1095	0.1545	0.9985	0.087		mild	moderate	severe		mild	moderate	severe
	1.356	1.452		1.372	0.273		0.174	0.366	0.078		0.104	0.155	1.348		1.474	0.3255	1.821
	1.195	1.8575		0.277	1.482		1.5645	0.4255	0.04		0.16	1.111	0.319		1.354	1.974	1.3
	1.137	1.546		1.417	1.038		0.079	0.262	0.0185		0.8625	0.542	0.079		0.885	1.294	0.758
	1.486	1.608		0.141	0.642		0.152	0.3695	0.0145		0.1245	0.8005	0.675		1.952	2.019	1.566
	1.524	1.49		0.253	0.543				0.0455		0.039	0.9205	1.033		1.912	2.0005	2.031
	0.494	1.436			0.585				0.0605		0.15	0.492	1.5005		0.554	1.796	2.092
	0.8535	2.254			0.3895				0.052		1.1035	0.228	1.0435		0.935	1.7943	1.785
	1.19	1.362			0.716				0.075		0.32	1.1705	1.018		2.049	2.107	2.0555
	2.0335	1.028							0.073			0.259	0.732		0.5945	1.271	1.9935
	1.748	2.154							0.0605			0.105	1.418			1.185	2.085
	1.695	1.603										0.8265	1.48			2.025	2.0755
	0.6675	0.012										1.5585	1.61			2.006	2.112
	0.911	1.875										0.6945	1.576			2.015	1.678
		2.154										1.095	1.916			1.813	2.0805
		2.15											1.369				2.0405
		2.036											0.2915				0.734
		2.062											1.3905				2.0645
		2.048											1.5875				2.0645
		1.7585
		1.1145													Plasma IgA against RBD (OD)
		1.2345													mild	moderate	severe
		1.408													0.5435	0.191	2.0835
		1.791													1.3545	1.4525	1.475
		1.7445													0.995	1.389	0.3325
															1.581	1.525	0.69
Plasma IgG against RBD (OD)															1.663	2.1355	1.452
acute			3 months			8 months			healthy controls						0.4615	1.077	1.8575
mild	moderate	severe	mild	moderate	severe	mild	moderate	severe							0.315	1.003	1.546
0.2495	0.155	1.348	1.312	0.911	0.763	1.361	0.3625	0.274	0.0135						0.986	1.195	2.254
0.104	1.111	1.769	0.7775	1.396	1.299	0.5755	1.3385	0.891	0.028						0.293	1.486	1.028
0.16	0.542	0.319	0.271	0.7195	1.115	1.071	0.46	0.594	0.0045							0.494	2.154
0.8625	0.659	1.165	0.5015	1.1495	1.509	0.1205	0.7565	0.5305	0.01							0.8535	1.603
0.1245	0.8005	0.653	0.782	1.409	0.968	0.425	1.182	0.8605	0.005							2.0335	0.012
0.039	0.9205	0.079	0.727	0.843	1.427	0.3485	0.375	0.4055	0.0045							0.6675	1.875
0.15	0.492	1.021	0.07	1.276	1.399	0.3805	1.276	0.7525	0.0085							0.911	2.154
1.1035	0.62	0.977	0.065	1.5965	1.188	0.0465	1.069	0.9455	0.0235								1.7585
0.32	0.228	0.675		1.01	1.2605	0.0395	0.276	1	0.011								1.1145
	0.553	1.033		1.588	0.941		0.5185	0.509	0.014								1.791
	1.1705	1.5005		0.929	1.2625		1.514	0.889	0.005								1.7445
	1.17	1.0435		1.476	1.35		0.4115	0.902	0.003
	0.259	1.283		0.924	1.275		0.8885	1.1645	0.006						Plasma IgG against RBD (OD)
	0.618	1.284		0.8885	1.0395				0.008						mild	moderate	severe
	0.105	1.332			1.272				0.009						0.104	0.155	1.348
	0.8265	1.018			1.619				0.0125						0.16	1.111	0.319
	1.045	2.151			1.557				0.0105						0.8625	0.542	0.079
	1.5585	0.732							0.005						0.1245	0.8005	0.675
	1.371	1.418							0.0235						0.039	0.9205	1.033
	1.411	1.48							0.014						0.15	0.492	1.5005
	0.6945	1.61													1.1035	0.228	1.0435
	1.095	1.576													0.32	1.1705	1.018
		1.916														0.259	0.732
		2.252														0.105	1.418
		2.255														0.8265	1.48
		2.265														1.5585	1.61
		2.228														0.6945	1.576
		1.369														1.095	1.916
		0.2915															1.369
		0.318															0.2915
		0.923															1.3905
		1.3905															1.5875
		1.5875

## Sheet: Figure 3
b											c				d				e									f		g
% Spike-specific cTfh (out of cTfh)											% Spike-specific cTfh (out of cTfh)				% plasmablast (PB)				IL-21 (pg/mL)									The personal data are not publicly available due to them containing information that could compromise research participant privacy.		4EBP1	ADA	CASP8	CCL11	CCL19	CCL20	CCL23	CCL25	CCL3	CCL4	CD40	CDCP1	CX3CL1	CXCL1	CXCL10	CXCL11	CXCL5	CXCL6	CXCL9	ENRAGE
acute			3 months			8 months			healthy controls		mild	moderate	severe		mild	moderate	severe		Spike				RBD							6.65836	3.34589	4.26213	6.36389	7.95315	7.8364	9.75324	4.4868	5.15311	5.63647	9.31218	0.917694	2.45423	7.94474	8.90111	9.43197	9.57533	8.40327	6.23621	3.50736
mild	moderate	severe	mild	moderate	severe	mild	moderate	severe			0.43	0.2	0.72		4.18	4.08	3.87		mild	moderate	severe	healthy control	mild	moderate	severe	healthy control				6.94594	4.99344	4.41722	6.40814	8.45591	7.90818	9.19641	3.82845	5.87015	5.79091	9.59613	1.5636	1.46157	8.22627	9.77505	9.60093	9.56304	8.41893	6.81313	4.07252
0.43	0.2	0.72	0.13	0.44	0.24	0.18	0.25	0.22	0.01		0.42	0.46	0.06		5.55	6.15	2.28		3.64	1.5	4.35	0	4.21	1.67	4.75	0.15				2.86735	2.5633	4.54398	5.59687	9.26061	8.14287	8.32383	3.91507	5.6519	5.63441	9.10513	1.92939	3.5792	7.95796	10.967	9.3003	8.61891	7.37082	6.9698	3.83778
0.42	0.46	1.17	0.17	0.18	0.14	0.08	0.43	0.17	0		0.32	0.91	0.1		5.04	7.69	10.14		3.4	3.12	8.04	0	3.43	4.24	9.1	0				5.80378	3.44307	4.56918	5.76775	9.24539	7.90731	9.47491	4.04275	5.86904	6.39507	9.77095	2.1329	3.01045	8.48309	8.9863	9.96894	9.56439	8.65903	6.73891	5.49578
0.32	0.91	0.06	0.34	0.17	0.16	0.14	0.23	0.31	0		0.7	1.89	0.18		2.94	5.02	8.42		2.11	18.27	0	0.12	1.75	4.35	0	0				7.11824	3.31149	3.24112	7.835	9.66122	10.2509	9.40344	4.38551	6.5682	6.35452	10.5495	2.25875	2.39788	11.9564	11.1343	12.3103	9.87395	8.25527	10.2856	2.74948
0.7	1.28	0.22	0.03	0.52	0.35	0.3	0.32	0.39	0.02		0.21	0.58	0.96		6.62	7.81	15.1		5.68	23.21	1.16	0	6.33	6.6	0	0				5.95754	2.13186	2.33486	6.51413	8.57465	7.16982	10.0364	3.31637	5.07716	4.96416	8.61569	2.50942	2.03558	8.19037	9.97883	10.9178	8.27835	7.49872	6.45837	3.29016
0.21	1.89	0.34	0.05	0.17	0.39	0.19	0.16	0.23	0		0.12	0.36	2.84		3.64	15.95	14.69		0.42	34.13	1.16	0	1.44	12.16	1.82	0				6.41673	1.18383	1.81141	3.31577	4.63616	5.26646	7.81939	2.12773	2.71371	2.39771	9.79971	0.917694	0.943031	7.7255	6.08249	8.23223	9.79824	5.72375	3.22714	3.92944
0.02	0.58	0.1	0.22	0.28	0.06	0.1	0.22	0.21	0		0.21	0.39	0.96		6.31	9.3	17.42		0	3.25	0	0	0	3.71	0	0				6.20908	2.26879	3.47182	5.86549	9.22707	8.32257	9.00159	3.34287	5.00151	4.76548	8.84157	1.41406	2.55997	7.4206	11.1337	9.26269	9.18703	8.05114	6.47457	3.95466
0.21	0.36	0.49	0.08	0.31	0.25	0.09	0.21	0.35	0.01		0.42	2.09	1.04		5.81	11.68	12.73		1.025	1.175	3.64	0	0.41	3.36	2.02	0.2				5.7488	1.13076	3.12873	5.08106	8.91931	13.6372	9.11316	3.49977	4.49788	3.64861	9.66173	2.89132	1.26456	7.89673	8.93227	10.8252	9.69292	7.40441	6.69441	5.25971
0.42	1.23	0.51	0.11	0.27	0.33	0.08	0.25	0.27	0.02		0.35	0.24	0.25		4.63	18.01	10.75		3.06	14.34	3.21	0	2.54	9.48	2.05	0				6.15276	1.12774	3.7663	2.67269	9.48395	6.75533	9.38866	1.42332	5.05002	3.37982	8.98513	1.69038	0.992946	7.78203	12.9357	9.87161	8.96168	4.17652	6.32997	3.58132
0.35	0.39	0.18		0.21	0.07	0.11	0.29	0.41	0.01			0.22	1.18			10.31			2.12	0.51	1.5	0	2.27	2.03	0	0				5.59456	3.99037	4.89581	4.94788	10.2401	11.1593	10.0833	3.20732	5.88876	4.28982	9.67604	1.96834	2.21348	7.54178	13.868	11.8907	6.86012	4.37053	7.92974	5.22873
	0.67	0.96		0.31	0.55		0.24	0.18	0			0.66	1.85							7.59	4.38	0		4.05	12.55	0				6.52549	3.18407	4.7696	5.72573	8.66099	8.4386	10.252	2.855	6.8905	5.97322	9.68611	2.56259	1.17464	8.23706	10.8258	10.4698	8.7374	8.52372	7.47996	5.74332
	2.09	2.84		0.24	0.38		0.22	0.41	0			1.06	1.12		% Spike-specific cTfh (out of cTfh)					11.94	40.65	0		5.57	13.81	0				6.91995	3.3629	5.12294	5.85218	8.53322	7.97845	9.73138	2.94928	6.75319	5.97978	9.43314	2.50234	1.56332	8.3468	10.3084	10.6663	9.30398	8.96431	7.44471	5.67972
	2.37	0.96		0.18	0.31		0.33	0.18	0			0.86	1.44		mild	moderate	severe			1.46	7.31	0.11		16.92	1.17	0				7.54813	3.94308	4.76945	3.61215	10.8867	9.0741	11.7847	3.07269	7.7083	6.26822	9.96223	2.60553	0.224129	7.88144	13.669	11.7922	9.61105	8.41295	9.21293	5.66706
	0.24	0.74		0.53	0.32		0.3	0.12	0			1.17	2.73		0.35	0.2	0.25			1.36	6.06	0		1.36	6.92	0				6.73754	5.96203	5.67168	4.45926	8.60143	7.72498	10.3086	2.63776	5.54603	4.77533	9.22603	2.99132	2.34939	7.423	11.5648	11.743	9.43468	10.0308	7.32115	6.78929
	0.32	1.28		0.29	0.29				0				0.19		0.43	0.46	0.23			1.57	10.87	0		4.02	8.29	0				6.55238	4.44538	5.38685	6.26381	9.40922	8.14188	10.587	3.87716	5.05697	2.81247	10.4481	1.63525	1.96752	7.77092	11.906	12.6711	8.05696	8.53176	8.49051	4.99258
	0.22	1.36			0.31				0.03				2.87		0.42	1.28	0.96			9.48	16.02	0		1.21	8.7	0				6.87325	4.11033	3.70959	7.66423	8.7769	6.90651	9.84449	3.55701	4.74679	3.35742	9.68732	1.81195	1.84864	7.44475	9.81475	12.2424	8.80533	8.09916	7.82159	4.108
	0.66	1.04			0.26				0				1.73		0.32	0.58	1.18			10.13	5.26	0		8.86	5.27	0.13				6.7144	3.47739	5.46114	6.15851	9.84317	8.5824	10.3349	3.46959	6.38873	5.52558	9.69425	2.80518	0.904868	9.83492	12.4059	11.2845	9.25331	6.87739	6.09095	4.58343
	0.46	1.34			0.31				0						0.7	0.22	2.84			2.8375	19.02	0		4.35	33.97	0				7.34554	3.50375	4.54726	7.57459	9.90614	7.96298	8.77758	3.6924	6.24775	6.34658	10.1601	4.04834	0.715198	8.79573	11.7619	10.8766	9.42685	6.4766	7.24817	4.81113
	1.06	0.25							0		Plasma IgA against Spike (OD)				0.21	1.89	1.73			8.02	2.98	0		19	1.81	0				5.80022	3.84437	4.55704	7.40304	10.1908	9.98007	11.3017	4.08122	8.08573	7.86014	9.75729	4.52662	2.54119	7.38854	12.9018	12.4134	4.98553	7.24726	9.70528	6.04599
	0.51	1.18							0		mild	moderate	severe		0.42	0.46	1.55			5.51	6.08	0		13.93	5.06	0				6.79736	3.13328	5.21993	7.07226	10.4352	10.3704	10.9433	4.15758	8.18145	7.77173	10.3954	4.47574	2.37598	8.20434	11.4731	11.8654	9.39279	8.44521	9.59609	5.94597
	0.5	1.85							0.01		1.5325	0.99	2.016		0.21	1.17	1.85			1.12	23.31	0		11.94	19.02	0.11				6.12257	4.07539	4.23344	5.04461	9.09873	8.29661	9.97184	2.95756	5.67794	5.31747	9.66991	2.97841	2.62269	8.01744	11.4251	10.9113	8.61599	6.6455	8.64818	6.08692
	0.86	0.86									0.9245	2.0565	1.863		0.02	1.06	2.73			3.21	6.92			3.46	5.21					7.07015	4.37547	5.30986	5.77522	8.89102	8.03914	9.32003	3.4286	5.97829	5.4794	9.61643	2.80824	2.33286	8.36669	10.8193	12.5675	9.25964	7.88933	8.5667	5.28582
	1.17	1.12									0.5695	1.988	1.526			0.86				18.32	12.24			3.04	19.52					5.82535	3.21884	3.37086	5.37007	8.02482	7.21954	9.79653	3.08568	4.52007	4.06347	8.98042	2.16754	0.761922	7.78442	10.2393	10.151	8.12449	6.83006	6.59706	4.53921
		1.44									2.0915	1.8205	1.336								20.16				20.69					6.30583	1.53031	4.10865	5.92564	7.83915	6.59627	10.777	4.17672	5.96322	4.00699	9.95164	1.39058	1.35079	10.7647	6.89478	9.29518	7.27086	6.74198	7.04484	4.93373
		1.55									1.9445	2.1345	1.9485		% RBD-specific cTfh (out of cTfh)						32.65				20.65					6.39597	1.93467	5.18012	6.85972	7.04681	6.28116	10.5387	4.24144	5.40729	4.04336	10.0619	1.66144	1.92409	12.2579	6.68512	9.41939	9.75899	9.24274	5.98508	5.15385
		2.2									1.557	1.437	2.09		mild	moderate	severe				39.32				26.77					6.20597	2.33464	3.35844	6.48089	7.52614	6.89704	8.71738	3.27403	5.62432	5.4566	8.9763	2.95652	1.84196	7.47565	8.62208	9.41225	7.54844	6.85759	5.76401	6.44773
		2.35									0.226	1.7728	1.722		0.28	0.11	0.17				39				28.04					5.62343	2.09673	2.90136	6.11608	7.9953	7.48576	8.82839	3.07686	5.31399	5.02477	8.53066	2.81996	1.92811	7.04835	8.90875	8.62014	7.2921	6.49334	6.12311	5.45379
		2.28									2.085	1.8335	2.0465		0.34	0.37	0.22				37.96				52.52					4.72397	1.34253	1.85946	5.34112	7.67206	6.72071	7.94618	2.53827	4.74104	4.26929	8.23766	1.89605	1.0793	6.53451	8.46023	7.19399	6.6903	5.74966	5.61742	5.64983
		2.73									1.105	1.924	2.1		0.33	0.47	0.89				44.44				34.62					6.43618	1.84963	4.63131	6.01004	8.94996	8.28512	9.79161	2.44867	5.83314	6.43645	10.2278	3.11669	1.49993	8.09183	8.56118	10.4609	9.38066	7.68939	5.61344	5.35369
		0.19										1.087	2.056		0.21	0.32	0.96				0				0					6.6022	4.66254	5.70723	6.30262	8.45619	6.95343	9.18091	3.8167	5.72611	4.0418	10.3456	2.94416	1.30111	7.96494	9.40131	12.2543	9.68178	7.95673	5.76704	5.86976
		0.2										1.7115	1.99		0.47	0.11	1.01				0.34				0					4.75902	2.07356	4.56248	3.87085	9.74492	8.49996	11.2269	3.70533	4.96429	3.59373	9.98095	3.06196	2.19458	8.79712	11.7007	13.0825	9.58774	8.7325	6.36324	5.45054
		0.23										2.0635	1.352		0.15	1.17	0.91				1.06				2.49					4.78775	0.892403	2.67582	2.9595	6.89749	6.30765	8.09561	1.62321	3.60221	2.82161	9.97054	1.06425	0.805134	6.56647	8.84538	8.09579	5.44456	5.25055	5.08289	5.15793
		2.87										1.612	1.8615		0.32	0.45	1.73				41.04				12.83					5.93218	2.22528	3.88449	5.12062	9.84994	7.7352	10.0635	3.14177	6.04528	4.95879	9.21492	2.52157	2.32648	7.7107	9.60149	10.1742	8.88823	7.42711	7.24776	6.16272
		1.73										1.912	2.046		0.18	0.21	1.22				16.55				11.1					5.38126	3.28666	5.3232	5.35817	9.13419	6.94869	11.2154	3.00885	6.0168	3.36771	10.268	3.04279	2.11019	11.7272	13.4162	12.254	9.70794	8.51111	7.74429	5.22987
													1.9715		0.01	2.27	2.42													6.43138	2.53067	4.3946	5.30922	10.5099	7.54643	10.8477	3.45072	6.04183	4.63756	10.4557	2.34823	2.83641	8.64836	11.5927	11.2089	9.32603	7.41261	7.89015	5.3434
% RBD-specific cTfh (out of cTfh)													1.93			0.3			IFNγ (pg/mL)											7.07409	5.1284	5.70986	6.59423	8.30228	7.8221	10.2914	3.73349	7.70371	5.83491	9.90681	4.07959	2.16558	11.6902	9.98656	11.5774	9.64667	9.71894	7.36528	5.10849
acute			3 months			8 months			healthy controls				2.004						Spike				RBD							6.39034	2.58331	3.72656	5.5029	9.65425	9.67842	10.0806	3.25566	6.452	4.99534	9.052	2.32608	2.18341	8.24433	11.9644	11.7666	9.08264	8.33354	7.59735	5.14107
mild	moderate	severe	mild	moderate	severe	mild	moderate	severe											mild	moderate	severe	healthy control	mild	moderate	severe	healthy control				6.24528	2.819	4.82964	5.73634	8.36943	7.90123	9.26192	2.79446	6.69915	5.25889	9.95643	2.5216	2.0538	8.584	10.5516	11.6394	9.62059	8.72698	7.67503	5.16926
0.34	0.11	0.64	0.2	0.46	0.22	0.14	0.36	0.19	0.02		Plasma IgG against Spike (OD)								109.67	10.84	53.76	0	286.46	99.09	28.68	0				3.83946	2.07198	4.82456	5.8942	8.25411	7.82483	9.30031	2.71998	5.94006	4.80192	8.93966	2.4441	1.9418	7.85411	10.2651	10.7687	7.65556	7.42361	7.53276	4.46763
0.33	0.37	0.85	0.18	0.15	0.41	0.08	0.36	0.49	0		mild	moderate	severe						68.01	77.39	118.68	0.85	42.98	166.39	173.35	0.47				1.21584	1.86318	4.94229	4.72028	6.58144	7.42615	10.4386	2.93513	4.35012	4.2796	9.3779	2.39181	4.21963	7.19865	6.50978	11.7655	7.43692	4.53665	5.17489	6.21285
0.21	0.43	0.12	0.24	0.32	0.28	0.41	0.16	0.21	0		1.474	0.3255	1.821						33.65	367.99	5.19	1.01	31.15	178.58	8.38	3.01				7.16727	2.10005	3.66117	5.05576	10.2927	8.50694	9.43448	2.15355	5.33448	6.66548	9.91642	3.65949	1.28975	10.4955	9.14173	9.85134	9.86454	8.72403	7.59621	6.73868
0.47	0.47	0.18	0.12	0.33	0.33	0.28	0.22	0.35	0.01		1.354	1.974	1.3						156.71	668.91	19.29	0	403.72	431.86	11.24	0				6.48226	3.38311	4.36527	6.45431	10.8314	9.72216	11.1876	4.06378	6.67994	6.06097	9.87125	3.20364	1.96601	8.8675	11.5581	10.823	9.40777	8.04105	8.25266	6.64491
0.18	1.17	0.41	0.23	0.24	0.31	0.19	0.13	0.21	0		0.885	1.294	0.758						13.42	1061.47	19.07	0	9.3	1251.56	26.6	0				6.40587	3.42128	4.63506	6.4657	10.3077	9.31374	10.6818	3.2133	5.9467	5.01485	9.94922	3.38913	1.65844	8.66033	9.2517	10.0353	9.48495	7.56534	6.39341	6.95994
0.01	0.32	0.06	0.1	0.16	0.24	0.08	0.11	0.17	0		1.952	2.019	1.566						6.89	280.84	7.44	0	8.64	84.8	0	0				6.04053	2.16426	2.31037	5.24796	8.69011	7.03569	9.68829	2.34966	5.13393	4.34582	9.94102	1.87274	0.900942	8.43859	8.77706	8.96974	9.24135	7.23461	6.95843	6.77975
0.15	0.27	0.22	0.05	0.25	0.19	0.05	0.24	0.33	0		1.912	2.0005	2.031						11.58	66.15	52.99	1.58	22.96	54.53	20.17	0				6.47678	3.39084	5.26597	6.8337	10.9984	9.46754	10.7669	4.0845	6.52685	6.08962	10.0366	3.52827	2.33026	9.05133	10.3189	10.7656	9.481	8.35944	8.13551	6.32378
0.32	0.84	0.35	0.1	0.44	0.46	0.15	0.16	0.28	0.01		0.554	1.796	2.092						79.02	536.73	55.23	0	151.93	439.75	25.78	0				6.79617	4.80311	5.06664	7.07186	12.0888	11.239	11.628	3.87486	7.9491	6.42586	9.97863	3.24081	4.46168	8.12419	11.0958	11.0937	9.07097	9.25012	8.32334	5.77829
0.28	0.14	0.1		0.58	0.23	0.14	0.13	0.33	0		0.935	1.7943	1.785						20.26	105.56	16.59	0	37.42	30.93	9.27	0				6.44375	4.75345	5.76656	7.27031	10.804	10.095	11.175	3.99869	7.52322	6.66478	10.1942	3.33458	3.94022	8.44338	10.1313	9.87013	9.32187	9.05104	8.18125	5.04209
	0.35	0.89		0.21	0.39		0.32	0.22	0		2.049	2.107	2.0555							323.04	72.18	0		161.67	154.27	0				2.09665	2.65835	6.95463	5.22307	12.2064	11.0453	11.952	1.87192	5.72371	4.14636	9.25499	3.25837	1.05562	8.24434	12.2499	11.336	7.07474	7.62358	8.1971	6.65
	0.49	1.01		0.31	0.32		0.25	0.27	0		0.5945	1.271	1.9935							1131.49	1578.28	0		198.46	201.96	0				5.34395	2.46953	3.8648	4.76891	7.51291	7.40063	9.87889	3.49557	6.35869	4.44113	8.38278	2.30447	2.45251	8.24223	10.3918	9.54359	7.20989	6.06955	7.58303	6.73832
	1.41	0.28		0.19	0.18		0.32	0.49	0			1.185	2.085							2592.12	64.84	2.32		1783.41	20.42	1.18				2.00376	0.787795	3.0138	4.59956	8.7687	7.02194	9.75344	2.10972	5.10012	4.55598	8.31022	2.14465	1.91551	6.53374	9.30005	8.05472	5.50346	4.24116	7.1228	6.73177
	0.14	0.71		0.52	0.29		0.41	0.34	0			2.025	2.0755							51.18	52.58	0		29.47	36.8	0				5.99496	1.64324	5.17676	3.98204	7.62347	7.9136	10.5943	1.84904	4.93448	3.8779	9.66121	2.32182	2.08171	6.8223	9.50904	9.45249	8.92976	4.11125	6.69668	6.19295
	0.33	0.74		0.32	0.21				0			2.006	1.678							58.92	287.91	0		122.75	82.48	0				7.23504	3.44262	3.24916	5.93044	10.8157	8.13147	10.1639	3.31394	7.81922	5.45143	11.4502	2.27677	2.11267	8.72465	10.5579	10.6229	10.6749	8.09417	9.79947	5.67719
	0.11	0.78			0.48				0.02			2.015	2.0805							51.43	297.06	0		25.96	103.01	0				5.95136	2.11226	3.61093	5.65335	9.9423	10.4324	9.7752	3.49467	6.28256	5.31555	9.76676	3.63892	2.47308	8.31903	10.7727	10.5058	8.79608	8.02764	8.21212	5.97245
	0.56	0.71			0.66				0			1.813	2.0405							216.19	115.23	0		432.7	112.17	0				6.20645	2.87052	4.50714	6.26844	10.2604	11.1306	9.86108	4.15515	6.51693	5.75509	9.8862	3.69841	2.25937	8.23416	10.9384	10.9199	8.86514	8.37226	8.68664	5.57535
	0.45	2.43			0.4				0				0.734							119.28	297.69	2.51		188.44	859.72	0				6.07967	2.59524	4.74094	6.17782	10.8419	10.7211	10.0739	3.96955	6.2628	5.52838	10.063	4.39343	3.01274	8.59194	11.6992	10.9546	9.05463	8.58212	9.58722	5.45473
	2.27	0.17							0				2.0645							427.11	24.29	0		2959.04	13.43	0				6.01509	2.55066	4.25398	6.14422	10.7389	10.4053	9.16201	3.80889	5.72843	4.97991	10.0752	3.55647	1.87216	8.61976	11.3969	10.8707	8.98573	8.31746	8.78102	5.68155
	0.65	0.96							0				2.0645							183	126.79	0		193.25	184.34	0				6.16595	2.21763	4.10136	5.74171	10.3417	11.5673	9.35734	3.62195	5.4998	4.77559	9.6827	3.51209	2.06425	8.58752	10.6661	10.6757	9.18182	8.47355	8.49062	4.70138
	0.76	1.22							0											162.7	610.42	0		742.51	286.35	3.33				6.65627	4.74105	4.22094	5.06503	9.50234	8.20377	8.43481	4.30308	6.29714	4.67011	10.0652	2.74776	2.44879	9.27869	10.7962	9.005	9.61555	7.56754	7.71241	5.26541
	0.3	0.4									% RBD-specific cTfh (out of cTfh)									340.65	55.07			69.26	24.68					5.85767	4.41343	6.02974	5.56934	11.2679	11.7213	9.89929	3.76425	5.30962	4.61984	10.0784	2.0728	5.18644	8.05553	13.7325	12.2441	8.06024	7.2724	9.17156	6.13174
	0.21	1.26									mild	moderate	severe							553.19	123.67			48.34	403.17					7.09359	4.89287	5.55415	6.24573	12.2875	11.0641	10.9438	3.73497	7.14737	6.20528	9.96979	2.59182	4.7227	8.53488	13.9477	12.6993	8.97463	8.77651	10.0462	6.44302
		1.21									0.34	0.11	0.64								445.64				446.94					7.87355	6.06791	5.15976	6.54294	12.8936	10.5572	10.2778	3.54994	9.746	8.72552	9.82652	4.95056	4.60988	9.22023	13.6816	12.6525	9.67789	10.3261	10.8312	7.16394
		1.73									0.33	0.37	0.12								550.23				480.5					6.91802	4.88816	3.56052	5.85224	9.11886	8.46943	9.23545	3.22237	5.27102	3.43007	10.2145	2.93852	2.46292	7.14605	8.62011	11.8132	8.45303	4.24259	9.40199	6.45616
		1.85									0.21	0.43	0.06								872.39				505.02					4.52184	4.10068	7.24434	6.55183	8.85308	9.01824	10.0059	2.76075	7.98225	8.88306	11.3646	1.98738	2.04476	8.71803	10.92	11.1699	10.3578	9.27166	6.52207	5.16906
		1.97									0.47	1.17	0.1								1148.75				589.12					2.8478	0.0153947	-0.197419	1.12345	4.25421	3.80171	7.30616	2.98779	1.62415	1.14769	7.95203	0.917694	2.01615	9.86101	7.20707	5.56968	9.82917	7.98859	6.02424	3.97492
		2.64									0.18	0.32	0.89								973.29				1972.94					6.63593	3.14111	3.57297	5.95455	6.97564	5.98291	9.59613	3.75769	3.28186	5.37038	9.30944	0.917694	1.58254	6.55837	8.90639	7.25533	10.2018	8.19622	4.85014	4.34506
		2.42									0.01	0.27	1.01								1336.23				782.18					7.09058	3.48485	3.91131	5.91308	8.75063	6.80593	7.64563	3.7726	5.08501	7.09937	9.46413	1.0833	1.47628	7.44939	7.36232	7.40408	9.59081	9.11355	4.66276	3.9474
		0.1									0.15	0.14	0.28								18				0					6.77012	2.77028	3.72662	4.19692	9.75802	6.84869	9.36787	3.51995	4.105	5.52027	9.43272	0.917694	2.67245	7.77807	8.23982	9.08685	9.56268	8.51971	5.38605	4.25468
		0.11									0.32	0.49	0.71								24.68				5.54					6.75717	2.365	2.32305	7.74642	6.46559	6.89001	7.01619	4.76422	5.53259	7.02718	9.84977	0.917694	1.69419	11.308	7.52727	10.445	9.77397	7.49153	7.21433	3.13833
		0.22									0.28	0.14	0.17								37.93				12.02					6.15454	0.663522	0.908149	6.05021	3.94379	9.96357	6.85651	2.83439	2.75416	4.38495	9.97251	0.917694	0.852254	8.44499	4.60477	6.78264	9.23214	7.18899	4.26276	4.0613
		1.08										0.11	0.96								1886.2				263.57					6.37551	1.09789	1.23612	4.50447	6.39866	6.38499	9.3735	2.63456	3.35932	3.73407	9.76018	0.917694	1.52224	7.74044	5.72825	7.33483	9.49836	6.83146	3.49106	3.83175
		0.91										0.56	1.22								576.41				176.65					6.87781	3.80327	4.39234	7.22102	8.04604	9.25801	9.61273	3.90894	4.72773	5.47581	10.2582	0.917694	1.65297	9.43315	7.40516	9.63146	9.94477	9.48354	7.01326	4.53943
												2.27	1.26																	7.16389	2.19152	3.77218	5.65336	6.78675	5.94522	8.67066	4.21731	5.47775	5.62147	9.26462	1.37996	1.37985	9.56649	8.1765	11.1364	9.58392	9.95248	5.68116	3.84045
												0.3	1.21						IL-4 (pg/mL)											7.38226	5.64062	4.18256	5.9769	6.90484	7.07546	7.85692	3.278	4.29026	5.40956	9.9043	0.917694	2.5707	7.27459	7.86853	6.53815	9.77222	10.1542	4.2382	4.70802
												0.21	2.42						Spike				RBD							7.17998	6.88807	3.63841	6.94727	7.52843	12.6215	6.12911	4.55912	2.78069	4.8838	9.19817	0.917694	0.605114	8.88934	8.07515	8.22238	9.77519	7.79992	5.55416	3.92967
													0.1						mild	moderate	severe	healthy control	mild	moderate	severe	healthy control				4.90609	5.47	3.94269	4.73375	5.22621	7.64702	7.68559	4.22174	6.10567	6.54974	9.95782	1.97506	2.72058	12.5165	10.2718	7.85556	9.74361	8.80209	6.05245	5.11975
													1.08						9.12	4.07	11.05	0	20.46	1.29	7.42	0				6.8898	1.76864	3.84646	6.42148	8.23572	7.93321	9.90522	4.37261	6.03114	7.3392	9.64607	3.75641	2.00653	8.51238	9.27752	8.61068	10.0583	10.3161	7.39917	4.03391
													0.91						16.88	7.03	25.08	0.17	13.91	10.05	20.26	0.22				4.60136	3.40263	2.01485	4.44267	5.68829	5.95555	7.82613	3.17937	3.65722	3.01137	7.49194	1.27819	1.3836	7.67992	7.10119	7.13266	8.54321	5.84594	5.58695	5.2758
																			6.36	15.07	0	0	2.57	12.16	0	0				6.38945	2.93431	2.19725	5.05015	6.01802	4.73308	7.67972	3.55193	4.26693	4.08107	7.6424	1.00088	1.35887	8.17737	8.20676	7.14483	9.13863	7.58215	5.72567	4.80644
											Plasma IgA against RBD (OD)								36.48	37.86	7.31	0	36.47	15.19	0	0				6.91179	4.24107	6.03924	7.01259	9.55101	6.63499	8.36426	2.9352	5.48746	5.53887	9.39267	2.03422	1.87483	9.96176	12.1666	9.02311	9.93769	10.019	9.39842	5.16465
											mild	moderate	severe						3.61	39.08	7.95	0	0	39.76	6.43	0				7.02189	2.43109	4.96089	5.90473	6.53335	6.62152	8.6073	3.00484	5.0357	6.10726	10.2208	0.917694	1.15649	7.62217	7.98453	6.50251	10.2274	11.4619	4.41171	4.72939
											0.5435	0.191	2.0835						0	8.79	0	0	0	7.62	0	0				6.78962	3.8866	4.37572	6.1554	6.86835	7.15409	7.76383	3.84859	2.47855	2.83097	9.69539	0.917694	1.87041	8.03555	7.17224	10.1715	9.79801	9.89849	5.58358	4.26183
											1.3545	1.4525	1.475						3.73	4.68	9.82	0	1.67	6.07	3.73	0				5.79322	1.20902	3.79845	5.77555	11.1134	5.21926	9.66834	3.4464	3.15353	3.60375	8.60904	0.951225	1.29452	7.89313	8.38874	6.58739	8.99038	8.50354	6.35952	4.18817
											0.995	1.389	0.3325						8.28	31.29	9.42	0	15.76	27.42	6.4	0				6.40997	0.420879	2.58191	5.59435	8.79482	6.28812	7.21299	2.72232	2.38077	3.91619	9.53622	0.917694	1.68798	7.09882	8.30926	6.56555	9.36084	5.29693	6.48508	3.82374
											1.581	1.525	0.69						7.93	5.36	4.92	0	5.89	4.56	0	0				6.89407	2.9425	5.90644	5.95072	8.40683	7.17409	9.60748	3.21465	4.40485	6.10769	9.52945	1.38272	2.55077	7.54182	9.79426	8.9861	9.64012	8.15665	7.1235	4.94194
											1.663	2.1355	1.452							9.82	13.73	0		8.86	18.17	0.5				6.24611	1.15234	3.79485	4.34334	7.15883	6.88197	9.81753	2.35027	4.64183	6.27347	9.34744	0.917694	0.423218	7.55893	7.84131	9.12152	9.47742	7.63608	5.46407	3.4734
											0.4615	1.077	1.8575							39.76	51.01	0		14.83	22.05	0				6.94306	3.39702	3.1361	6.75498	9.72402	6.46394	8.46667	3.74784	3.66224	5.25907	8.94144	1.51193	2.55368	9.00521	6.50149	9.73716	9.65751	9.36401	5.69358	2.67492
											0.315	1.003	1.546							61.42	13.13	0.1		47.73	4.09	0				7.41217	3.34486	5.37707	6.09767	7.92416	7.85909	8.56872	3.54741	4.5647	6.47187	9.78285	1.29652	0.880966	12.1757	10.4265	10.4074	10.4225	10.4279	5.10915	3.49009
											0.986	1.195	2.254							6.43	11.72	0		1.65	9.27	0				7.15702	3.19197	5.04531	6.63716	9.42136	8.26081	7.38342	3.91787	5.51308	6.68246	9.96409	0.917694	1.68366	8.85775	7.42746	8.34627	9.70257	10.2064	3.49561	4.26299
											0.293	1.486	1.028							6.02	25.63	0		7.93	14.06	0				6.89072	4.66493	3.95158	6.37687	10.5877	6.89516	10.64	3.77868	5.42575	6.00547	10.0546	2.79248	3.39225	7.71793	9.96655	9.56024	9.62619	6.54689	11.3612	5.21743
												0.494	2.154							5.52	29.18	0		1.28	14.85	0				6.59301	2.89605	3.92301	6.08968	9.05832	8.24906	10.0833	2.46382	4.81093	5.6329	9.78974	3.02971	1.78018	8.30027	10.5142	9.38076	10.0804	9.64706	6.15711	5.4625
												0.8535	1.603							10.05	15.84	0		22.46	15.18	0				7.07347	3.31678	5.11837	7.46241	6.26099	7.06808	6.75489	3.5084	3.01342	3.35973	10.3455	0.917694	0.864748	11.3272	5.81323	7.14279	9.73399	9.64964	3.43229	4.52005
												2.0335	1.875							7.65	15.85	0		12.51	48.53	0.42				6.46353	3.27771	3.11923	6.14082	8.57292	7.12379	8.69584	4.05862	4.57763	4.52977	8.6612	1.95945	1.56338	8.51348	8.98429	7.18769	9.50204	7.35882	6.98409	5.45816
												0.6675	2.154							19.8	7.53	0		48.96	0	0				5.69035	1.62187	3.02989	5.60797	7.61593	7.04379	8.48403	3.20461	5.42087	4.75805	8.36689	0.917694	0.441734	8.02329	8.8791	9.43918	9.56437	8.31521	6.13822	4.10531
												0.911	1.7585							8.28	17.51	0		27.65	21.52	0				6.525	2.45356	2.77704	5.86637	10.262	8.41573	9.2213	4.09273	5.33481	5.10632	9.63958	3.0621	1.72735	8.5988	10.505	9.32953	9.34959	8.68424	8.41376	5.48918
													1.1145							7.93	34.33	0		31.8	24.17	0				6.19814	3.72274	4.84849	6.00124	9.60156	9.31832	10.7861	3.88826	5.24143	6.65101	9.92749	1.12502	3.51685	8.55817	10.276	7.14772	9.3885	9.77789	8.74223	3.93177
													1.791							10.55	11.58			7.59	4.13
													1.7445							25.63	17.51			6.029	30.06
																					30.06				31.8
											Plasma IgG against RBD (OD)										30.61				33.88
											mild	moderate	severe								34.98				34.33
											0.2495	0.155	1.348								35.61				42.86
											0.104	1.111	0.319								35.16				78.33
											0.16	0.542	0.079								46.28				43.77
											0.8625	0.8005	0.675								4.2				0
											0.1245	0.9205	1.033								6.21				0
											0.039	0.492	1.5005								6.15				0
											0.15	0.228	1.0435								51.26				22.55
											1.1035	1.1705	1.018								31.8				20.66
											0.32	0.259	0.732
												0.105	1.418						IL-17 (pg/mL)
												0.8265	1.48						Spike				RBD
												1.5585	1.576						mild	moderate	severe	healthy control	mild	moderate	severe	healthy control
												0.6945	1.916						8.98	0.89	7.25	0	15.54	0.1	3.9	0
												1.095	1.369						5.5	1.11	9.26	0	7.5	16.02	16.58	0
													0.2915						2.44	34.25	0	0	3.2	16.45	0	0
													1.3905						10.46	101.32	0.57	0.19	21.44	30.4	0.96	0.17
													1.5875						0.88	122	3.28	0	1.31	149.82	3.28	0
																			0.42	1.74	0	0	1.28	1.79	0	0
																			0.53	1.52	4.45	0	2.17	1.06	1.79	0
																			4.43	72.39	6.79	0	13.15	80.02	2.11	0.3
																			3.23	1.27	0	0	3.23	0.091	0.52	0
																				12.88	9.15	0.2		14.2	14.28	0
																				258.92	177.5	0		21.11	23.84	0
																				270.14	8.68	0		198.84	2.01	0.1
																				0.84	7.41	0		0.081	5.73	0
																				0.92	15.81	0		2.93	6	0
																				0.94	16.02	0.12		0.078	6.53	0
																				11.06	14.25	0		42.89	9.33	0
																				1.55	24.54	0		19.76	130.97	0.55
																				36.81	2.03	0		386.86	0	0
																				3.34	11.5	0		102.03	21.88	0
																				5.28	114.44	0		96.17	43.13	0
																				29.28	8.08			1.33	2.03
																				97.04	11.43			0.87	54.89
																					35.56				63.68
																					48.2				77.81
																					121.07				102.98
																					137.39				115.18
																					121.65				168.56
																					170.16				119.66
																					0				0
																					1				0
																					1.79				1.19
																					205.42				25.48
																					108.53				18.04
[truncated: 20 more columns]

## Sheet: Figure 4
c							d							e							f							g
Memory B cell + cTfh (x10^6)			Memory B cell + non-cTfh (x10^6)				Memory B cell + cTfh			Naive B cell + cTfh				IgA (μg/mL)							IgG (μg/mL)							IL-21 (pg/mL)
HC	Mild	Severe	HC	Mild	Severe		% PB out of CD19+ B cell			% PB out of CD19+ B cell				Memory B cell + cTfh			Memory B cell + non-cTfh				Memory B cell + cTfh			Memory B cell + non-cTfh				Memory B cell + cTfh			Memory B cell + non-cTfh
0.4706	0.7758	3.3923	0.00446	0.00138	0.00081		HC	Mild	Severe	HC	Mild	Severe		HC	Mild	Severe	HC	Mild	Severe		HC	Mild	Severe	HC	Mild	Severe		HC	Mild	Severe	HC	Mild	Severe
0.3055	1.3008	3.389	0.00295	0.00255	0.00055		46.18	52.42	54.05	8.79	20.9	33.01		635.879	709.34	1817.87	0	0	0		596.928	4529.62	5045.77	0	0	0		6.98	19.93	39.29	0	0	0
0.338	0.9449	5.2785					48.85	52.88	61.74	9.91	15.81	24.12		91.2457	619.833	1386.82	0	0	0		573.655	1643.83	6281.16	0	0	0		8.34	18.68	34.53	0	0	0
0.3682	0.8499	6.2856					47.64	53.28	64	7.36	19.98	28.44		435.612	541.274	1074.51					932.131	1433.68	6193.75					8.34	16.16	41.66
							43.03	49.75	61.28	8.84	13.26	42.84		447.846	272.265	1336.74					373.088	1087.47	7480.85					7.66	9.68	58.64
Naive B cell + cTfh (x10^6)			Naive B cell + non-cTfh (x10^6)
HC	Mild	Severe	HC	Mild	Severe									Naive B cell + cTfh			Naive B cell + non-cTfh				Naive B cell + cTfh			Naive B cell + non-cTfh				Naive B cell + cTfh			Naive B cell + non-cTfh
0.0512	0.5005	1.2735	0.00032	0.00098	0.0022									HC	Mild	Severe	HC	Mild	Severe		HC	Mild	Severe	HC	Mild	Severe		HC	Mild	Severe	HC	Mild	Severe
0.213	0.3173	1.8633	0.00051	0.00132	0.00189									12.1436	12.1298	39.6889	0	0	0		20.5214	62.8545	883.062	0	0	0		5.59	14.88	19.93	0	0	0
0.1399	0.6509	1.044												0	20.8941	48.1734	0	0	0		34.8415	91.9138	164.106	0	0	0		8.34	12.31	28.52	0	0	0
0.216	0.432	3.5619												12.6559	23.7405	19.6457					10.8545	59.5614	207.366					7.66	15.52	41.66
														13.2952	44.8711	92.664					20.0089	50.6864	559.098					5.59	9.68	49.89

## Sheet: Figure 5
a													b													c													d
cTfh frequency ( out of memory CD4 T )													cTfh activation ( % out of cTfh )													Spike-specific cTfh ( % out of cTfh )													Spike-specific CXCR5- cTfh ( % out of CXCR5- memory CD4 T cell )
< 2 weeks			2-3 weeks			3-4 weeks			> 4 weeks				< 2 weeks			2-3 weeks			3-4 weeks			> 4 weeks				< 2 weeks			2-3 weeks			3-4 weeks			> 4 weeks				< 2 weeks			2-3 weeks			3-4 weeks			> 4 weeks
mild	moderate	severe	mild	moderate	severe	mild	moderate	severe	mild	moderate	severe		mild	moderate	severe	mild	moderate	severe	mild	moderate	severe	mild	moderate	severe		mild	moderate	severe	mild	moderate	severe	mild	moderate	severe	mild	moderate	severe		mild	moderate	severe	mild	moderate	severe	mild	moderate	severe	mild	moderate
28.56	9.18	7.2	24.11	21.36	15.01		24.67	22.5		13.18	18.93		8.16	12.93	7.82	13.31	22.26	17.3		16.83	22.07		22.99	14.08		0.35	0.2	0.25	0.72	1.89	1.17		2.37	0.96		1.17	1.85		1.12	1.28	0.41	1.8	1.85	0.38		0.44	2.61		1.27
21.4	13.02	11.21	26.18	20.24	13.73		19.05	19.9		14.83	21.93		11.95	13.63	8	7.46	11.88	9.67		29.51	22.4		20.46	25.1		0.43	0.46	0.19	0.51	0.67	0.22		0.66	0.82		0.46	0.86		1.38	2.42	1.25	0.51	1.18	2.05		0.41	1.34		0.34
21.04	16.95	10.01		23.16	12.02		18.15	19.06		23.87	12.55		10.48	12.52	7.96		15.13	22.1		29.55	36.65		25.83	26.39		0.42	0.58	0.2		2.09	0.34		1.06	2.84		0.5	2.87		1.68	1.27	1.44		4.46	0.62		0.16	2.86		0.05
18.23	12.94	10.7		22.77	10.99		22.04	14.74			13.61		10.56	5.73	8.25		17.65	10.83		25.4	43.85			18.57		0.32	0.22	0.23		0.91	0.96		0.51	1.9			0.74		0.01	1.21	1.55		0.22	0.88		0.12	3.55
8.01	16.35	10.62		18.97	13.59		21.04	15.97			16.69		26.94	7.9	5.88		15.01	10.1		30.09	40.43			23.62		0.7	0.39	0.06		1.28	0.49		0.86	0.72			1.28		1.99	0.12	0.88		0.51	2.96		2.62	3.28
22.39	20.3	13.69		19.63	14.35			16.73			18.2		11.75	9.7	6.85		12.41	12.53			18.32			19.99		0.21	0.24	0.18		1.23	0.51			1.44			1.36		0.48	1	1.08		1.22	1.75			1
31.72	14	7.78						17.62			17.65		6.12	13.74	5.28						16.45			53.12		0.12	0.32	0.1						1.55			2.2		0.55	1.34	1.61						2.45
	20.2							18.13			15.42			11.15							30.33			49.73			0.36							1.34			2.35			0.02							3.63
								18.92			15.62										18.11			42.35										1.04			2.28										2.15
								19.37													39.83													1.18													1.98
								14.02													35.92													2.73													1.91
																										RBD-specific cTfh ( % out of cTfh )													RBD-specific CXCR5- cTfh ( % out of CXCR5- memory CD4 T cell )
																										< 2 weeks			2-3 weeks			3-4 weeks			> 4 weeks				< 2 weeks			2-3 weeks			3-4 weeks			> 4 weeks
																										mild	moderate	severe	mild	moderate	severe	mild	moderate	severe	mild	moderate	severe		mild	moderate	severe	mild	moderate	severe	mild	moderate	severe	mild	moderate
																										0.28	0.11	0.17	0.32	1.17	0.85		0.49	0.89		0.21	1.22		1.1	1.5	1.87	2.91	1.99	1.25		1.29	2.63		2.84
																										0.34	0.44	0.1	0.18	0.35	0.41		0.56	0.68		0.45	0.4		1	1.6	1.55	0.46	0.44	1.05		0.58	4.87		1.53
																										0.33	0.32	0.11		1.41	0.18		2.27	1.01		0.76	1.08		2.64	0.4	2.04		0.94	2.4		2.21	2.35		1.09
																										0.21	0.13	0.12		0.43	0.28		0.65	0.97			0.71		0.01	1.15	2.15		1.01	3.5		2.2	0.58
																										0.47	0.14	0.12		0.47	0.35		0.3	0.64			0.74		1.38	0.15	0.59		1.25	1.35		3.65	2.73
																										0.15	0.14	0.1		0.84	0.22			1.21			0.78		0.92	1.55	0.07		1.13	3.8			0.29
																										0.01	0.33	0.06						2.64			1.73		0.43	0.78	1.46						1.25
																											0.27							2.43			1.85			0.19							2.66
																																		0.71			1.97										1.76
																																		0.96													1.59
																																		2.42													3.55
[truncated: 55 more columns]

## Sheet: Table 1
The personal data are not publicly available due to them containing information that could compromise research participant privacy.

## Sheet: Table 2
The personal data are not publicly available due to them containing information that could compromise research participant privacy.

## Sheet: Table 3
The personal data are not publicly available due to them containing information that could compromise research participant privacy.

## Sheet: Supplementary figure 2
a				b
Plasma IgA against Spike (OD)				Plasma IgA against RBD (OD)
mild	moderate	severe		mild	moderate	severe
1.5325	0.99	2.016		0.5435	0.191	2.0835
0.9245	2.0565	1.863		1.3545	1.4525	1.475
0.5695	1.988	1.526		0.995	1.389	0.3325
2.0915	1.8205	1.336		1.581	1.525	0.69
1.9445	2.1345	1.9485		1.663	2.1355	1.452
1.557	1.437	2.09		0.4615	1.077	1.8575
0.226	1.7728	1.722		0.315	1.003	1.546
2.085	1.8335	2.0465		0.986	1.195	2.254
1.105	1.924	2.1		0.293	1.486	1.028
	1.087	2.056			0.494	2.154
	1.7115	1.99			0.8535	1.603
	2.0635	1.352			2.0335	1.875
	1.612	1.8615			0.6675	2.154
	1.912	2.046			0.911	1.7585
		1.9715				1.1145
		1.93				1.791
		2.004				1.7445
Plasma IgG against Spike (OD)				Plasma IgG against RBD (OD)
mild	moderate	severe		mild	moderate	severe
1.474	0.3255	1.821		0.2495	0.155	1.348
1.354	1.974	1.3		0.104	1.111	0.319
0.885	1.294	0.758		0.16	0.542	0.079
1.952	2.019	1.566		0.8625	0.8005	0.675
1.912	2.0005	2.031		0.1245	0.9205	1.033
0.554	1.796	2.092		0.039	0.492	1.5005
0.935	1.7943	1.785		0.15	0.228	1.0435
2.049	2.107	2.0555		1.1035	1.1705	1.018
0.5945	1.271	1.9935		0.32	0.259	0.732
	1.185	2.085			0.105	1.418
	2.025	2.0755			0.8265	1.48
	2.006	1.678			1.5585	1.576
	2.015	2.0805			0.6945	1.916
	1.813	2.0405			1.095	1.369
		0.734				0.2915
		2.0645				1.3905
		2.0645				1.5875
% cTfh1				% cTfh1
mild	moderate	severe		mild	moderate	severe
9.77	2.14	6.99		9.77	2.14	6.99
7.88	4.97	2.32		7.88	4.97	2.32
7.62	3.91	2.35		7.62	3.91	2.35
6.08	7.03	6.74		6.08	7.03	6.74
9.52	3.52	9.74		9.52	3.52	9.74
13.56	3.73	4.42		13.56	3.73	4.42
5.31	3.27	3.75		5.31	3.27	3.75
8.48	9.74	1.01		8.48	9.74	1.01
8.46	6.9	1.46		8.46	6.9	1.46
	3.05	1.51			3.05	1.51
	11.25	4.06			11.25	4.06
	10.88	5.71			10.88	5.71
	7.47	8.17			7.47	8.17
	7.99	2.71			7.99	2.71
		4.75				4.75
		2.89				2.89
		7.92				7.92
		5.14				5.14
% cTfh2				% cTfh2
mild	moderate	severe		mild	moderate	severe
7.43	4	4.25		7.43	4	4.25
4.83	2.35	4.62		4.83	2.35	4.62
5.97	12.98	2.54		5.97	12.98	2.54
3.91	9.29	2.92		3.91	9.29	2.92
11.72	8.07	6.79		11.72	8.07	6.79
14.23	11.49	9.31		14.23	11.49	9.31
9.26	10.22	4.54		9.26	10.22	4.54
7.54	10.83	10.35		7.54	10.83	10.35
17.09	8.29	4.45		17.09	8.29	4.45
	4.87	9.82			4.87	9.82
	3.23	6.3			3.23	6.3
	3.7	10.87			3.7	10.87
	7.01	8.51			7.01	8.51
	3.36	9.62			3.36	9.62
		7.56				7.56
		5.89				5.89
		3.32				3.32
		7.64				7.64
% cTfh17				% cTfh17
mild	moderate	severe		mild	moderate	severe
2.89	2.64	2.92		2.89	2.64	2.92
6.81	4.24	2.36		6.81	4.24	2.36
3.35	5.38	2.38		3.35	5.38	2.38
1.78	3.92	2.85		1.78	3.92	2.85
3.51	4.39	4.74		3.51	4.39	4.74
3.16	4.17	5.41		3.16	4.17	5.41
6.43	2.5	2.28		6.43	2.5	2.28
5.72	2	1.2		5.72	2	1.2
2.49	4.26	1.2		2.49	4.26	1.2
	3.89	1.37			3.89	1.37
	3.44	7.15			3.44	7.15
	2.26	4.54			2.26	4.54
	5.26	2.55			5.26	2.55
	0.76	2.21			0.76	2.21
		3.01				3.01
		1.21				1.21
		0.63				0.63
		1.15				1.15

## Sheet: Supplementary figure 3
a				b
% Spike-specific cTfh				% RBD-specific cTfh
mild	moderate	severe		mild	moderate	severe
0.43	0.2	0.72		0.34	0.11	0.64
0.42	0.46	0.06		0.33	0.37	0.12
0.32	0.91	0.1		0.21	0.43	0.06
0.7	1.89	0.18		0.47	1.17	0.1
0.21	0.58	0.96		0.18	0.32	0.89
0.12	0.36	2.84		0.01	0.27	1.01
0.21	0.39	0.96		0.15	0.14	0.28
0.42	2.09	1.04		0.32	0.49	0.71
0.35	0.24	0.25		0.28	0.14	0.17
	0.22	1.18			0.11	0.96
	0.66	1.85			0.56	1.22
	1.06	0.86			2.27	0.4
	0.86	1.12			0.3	1.26
	1.17	1.44			0.21	1.21
		2.73				2.42
		0.19				0.1
		2.87				1.08
		1.73				0.91
% activated cTfh				% activated cTfh
mild	moderate	severe		mild	moderate	severe
11.95	12.93	17.3		11.95	12.93	17.3
10.48	13.63	5.88		10.48	13.63	5.88
10.56	15.01	5.28		10.56	15.01	5.28
26.94	22.26	6.85		26.94	22.26	6.85
7.46	12.52	22.07		7.46	12.52	22.07
6.12	11.15	22.4		6.12	11.15	22.4
11.67	7.9	10.83		11.67	7.9	10.83
13.31	15.13	18.32		13.31	15.13	18.32
8.16	9.7	7.82		8.16	9.7	7.82
	5.73	18.11			5.73	18.11
	29.51	14.08			29.51	14.08
	29.55	25.1			29.55	25.1
	30.09	30.33			30.09	30.33
	22.99	40.43			22.99	40.43
		39.83				39.83
		8				8
		26.39				26.39
		35.92				35.92

[truncated: 8 more sheets: Supplementary figure 5, Supplementary figure 6, Supplementary figure 7, Supplementary figure 8, Supplementary figure 9, Supplementary figure 10, Supplementary figure 11, Supplementary table 5]
